# Supplementary material for: Breeding potential of Spanish bread wheat landraces: genetic variability in vernalization and photoperiod sensitivity
Source: Front Plant Sci. 2025 Oct 30;16:1593667. doi: 10.3389/fpls.2025.1593667 (PMC12611846; doi:10.3389/fpls.2025.1593667)
Supplement: Supplementary file 2 [file Table1.xlsx]

## Sheet: Table S1
Table S1: Wheat landraces and breeding varieties phenotypic and genotypic data.
Sample	ID/name	Set	Growth habit	DH17_18	DH18_19	DH20_21	DM18_19	DM20_21	VRN-A1	VRN-B1	PPD-B1	PPD-D1	EPS-D1	WAPO-A1
AGL-301	BGE000084	landrace	facultative	192	148	177	184	194	Vrn-A1b_h3	vrn-B1	ppd-B1	Ppd-D1b	eps-D1	wapo-A1_h1
AGL-302	BGE001942	landrace	spring	184	144	163	175	195	Vrn-A1a_h3	Vrn-B1a	ppd-B1	ppd-D1	Eps-D1a	Wapo-A1_h2
AGL-303	BGE001945	landrace	winter	184	148	164	192	196	vrn-A1_h3	vrn-B1	ppd-B1	Ppd-D1b	Eps-D1a	wapo-A1_h1
AGL-304	BGE001981	landrace	spring	196	148	181	185	204	Vrn-A1b_h3	vrn-B1	ppd-B1	Ppd-D1b	eps-D1	wapo-A1_h1
AGL-305	BGE003546	landrace	spring	189	143	172	180	199	Vrn-A1b_h3	vrn-B1	ppd-B1	Ppd-D1b	eps-D1	wapo-A1_h1
AGL-306	BGE003614	landrace	spring	188	144	170	180	200	Vrn-A1b_h3	vrn-B1	ppd-B1	Ppd-D1b	eps-D1	wapo-A1_h1
AGL-307	BGE005443	landrace	winter	187	149	174	181	201	vrn-A1_h1	vrn-B1	ppd-B1	ppd-D1	eps-D1	Wapo-A1_h2
AGL-308	BGE008209	landrace	spring	172	137	153	171	191	Vrn-A1b_h3	vrn-B1	ppd-B1	Ppd-D1a	eps-D1	wapo-A1_h1
AGL-309	BGE008211	landrace	spring	179	143	164	175	199	Vrn-A1b_h3	Vrn-B1a	ppd-B1	Ppd-D1b	eps-D1	wapo-A1_h1
AGL-310	BGE010003	landrace	facultative	178	142	163	181	199	vrn-A1_h3	vrn-B1	ppd-B1	Ppd-D1b	eps-D1	wapo-A1_h1
AGL-311	BGE011872	landrace	facultative	184	143	176	174	201	Vrn-A1b_h3	vrn-B1	ppd-B1	Ppd-D1b	eps-D1	wapo-A1_h1
AGL-312	BGE011886	landrace	spring	187	152	177	184	203	vrn-A1_h3	Vrn-B1a	ppd-B1	Ppd-D1b	eps-D1	wapo-A1_h3
AGL-313	BGE011930	landrace	spring	185	153	178	184	203	vrn-A1_h3	Vrn-B1a	ppd-B1	ppd-D1	eps-D1	wapo-A1_h1
AGL-314	BGE011932	landrace	spring	184	148	174	183	201	vrn-A1_h2	Vrn-B1a	ppd-B1	Ppd-D1b	eps-D1	wapo-A1_h3
AGL-315	BGE011940	landrace	spring	187	147	182	175	204	Vrn-A1b_h3	vrn-B1	ppd-B1	Ppd-D1b	eps-D1	wapo-A1_h1
AGL-316	BGE011950	landrace	spring	179	145	169	175	198	vrn-A1_h2	vrn-B1	ppd-B1	ppd-D1	eps-D1	Wapo-A1_h2
AGL-317	BGE011985	landrace	spring	168	134	150	169	186	vrn-A1_h3	vrn-B1	ppd-B1	Ppd-D1a	eps-D1	wapo-A1_h1
AGL-318	BGE011995	landrace	winter	190	160	187	194	208	vrn-A1_h1	vrn-B1	ppd-B1	Ppd-D1b	eps-D1	wapo-A1_h1
AGL-319	BGE012001	landrace	winter	186	147	176	185	204	vrn-A1_h1	vrn-B1	ppd-B1	Ppd-D1b	eps-D1	wapo-A1_h3
AGL-320	BGE012011	landrace	winter	187	155	183	192	208	vrn-A1_h3	vrn-B1	ppd-B1	Ppd-D1b	eps-D1	wapo-A1_h1
AGL-321	BGE012034	landrace	winter	186	154	179	185	205	vrn-A1_h3	vrn-B1	ppd-B1	Ppd-D1b	eps-D1	wapo-A1_h1
AGL-322	BGE012063	landrace	winter	189	155	182	192	205	vrn-A1_h3	vrn-B1	ppd-B1	Ppd-D1b	eps-D1	wapo-A1_h1
AGL-323	BGE012068	landrace	spring	187	153	179	193	204	vrn-A1_h3	Vrn-B1a	ppd-B1	Ppd-D1b	eps-D1	wapo-A1_h1
AGL-324	BGE012111	landrace	winter	189	157	185	190	209	vrn-A1_h1	vrn-B1	ppd-B1	ppd-D1	eps-D1	wapo-A1_h1
AGL-325	BGE012129	landrace	winter	190	158	185	191	214	vrn-A1_h3	vrn-B1	ppd-B1	Ppd-D1b	eps-D1	wapo-A1_h1
AGL-326	BGE012132	landrace	spring	174	138	158	181	192	Vrn-A1b_h3	Vrn-B1a	ppd-B1	Ppd-D1b	Eps-D1a	Wapo-A1_h2
AGL-327	BGE012185	landrace	spring	172	141	163	172	194	Vrn-A1b_h3	Vrn-B1a	ppd-B1	ppd-D1	Eps-D1a	wapo-A1_h1
AGL-328	BGE012192	landrace	spring	182	150	173	187	204	vrn-A1_h3	Vrn-B1a	ppd-B1	Ppd-D1b	eps-D1	wapo-A1_h1
AGL-329	BGE012239	landrace	spring	163	131	146	164	184	Vrn-A1a_h3	vrn-B1	ppd-B1	Ppd-D1b	eps-D1	wapo-A1_h1
AGL-330	BGE012292	landrace	spring	174	141	161	183	194	vrn-A1_h1	Vrn-B1a	ppd-B1	Ppd-D1b	eps-D1	wapo-A1_h1
AGL-331	BGE012752	landrace	spring	176	147	161	185	193	vrn-A1_h1	Vrn-B1a	ppd-B1	Ppd-D1b	eps-D1	wapo-A1_h1
AGL-332	BGE012860	landrace	winter	184	154	174	193	201	vrn-A1_h3	vrn-B1	ppd-B1	Ppd-D1b	eps-D1	wapo-A1_h1
AGL-333	BGE012867	landrace	winter	186	158	178	196	204	vrn-A1_h3	vrn-B1	ppd-B1	Ppd-D1b	eps-D1	wapo-A1_h1
AGL-334	BGE012870	landrace	winter	182	152	168	194	198	vrn-A1_h3	vrn-B1	ppd-B1	Ppd-D1b	eps-D1	wapo-A1_h1
AGL-335	BGE012881	landrace	winter	184	154	173	197	201	vrn-A1_h3	vrn-B1	ppd-B1	Ppd-D1b	eps-D1	wapo-A1_h1
AGL-336	BGE012886	landrace	spring	175	144	161	179	197	Vrn-A1b_h3	Vrn-B1a	ppd-B1	Ppd-D1b	eps-D1	wapo-A1_h1
AGL-337	BGE012889	landrace	winter	184	155	171	193	201	vrn-A1_h3	vrn-B1	ppd-B1	Ppd-D1b	eps-D1	wapo-A1_h1
AGL-338	BGE012895	landrace	winter	184	154	172	194	201	vrn-A1_h3	vrn-B1	ppd-B1	Ppd-D1b	eps-D1	wapo-A1_h1
AGL-339	BGE013128	landrace	spring	185	154	175	195	203	vrn-A1_h3	Vrn-B1a	ppd-B1	Ppd-D1b	Eps-D1a	wapo-A1_h1
AGL-340	BGE013137	landrace	spring	179	112	162	172	190	Vrn-A1b_h3	Vrn-B1a	ppd-B1	Ppd-D1b	eps-D1	wapo-A1_h1
AGL-341	BGE013155	landrace	spring	184	143	166	169	196	Vrn-A1b_h3	Vrn-B1a	ppd-B1	Ppd-D1b	eps-D1	wapo-A1_h1
AGL-342	BGE013157	landrace	spring	182	143	169	177	199	vrn-A1_h1	Vrn-B1a	ppd-B1	Ppd-D1b	eps-D1	wapo-A1_h1
AGL-343	BGE013173	landrace	spring	184	149	173	185	201	vrn-A1_h3	Vrn-B1a	ppd-B1	Ppd-D1b	Eps-D1a	wapo-A1_h1
AGL-344	BGE013174	landrace	winter	186	151	173	182	201	vrn-A1_h3	vrn-B1	ppd-B1	Ppd-D1b	eps-D1	wapo-A1_h1
AGL-345	BGE013182	landrace	spring	179	139	163	177	198	Vrn-A1b_h3	Vrn-B1a	ppd-B1	Ppd-D1b	eps-D1	wapo-A1_h1
AGL-346	BGE013187	landrace	spring	184	146	175	177	204	Vrn-A1b_h3	vrn-B1	ppd-B1	Ppd-D1b	eps-D1	wapo-A1_h1
AGL-347	BGE013202	landrace	winter	184	150	170	185	201	vrn-A1_h3	vrn-B1	ppd-B1	Ppd-D1b	eps-D1	wapo-A1_h1
AGL-348	BGE013203	landrace	winter	179	144	167	177	199	vrn-A1_h3	vrn-B1	ppd-B1	Ppd-D1b	eps-D1	wapo-A1_h1
AGL-349	BGE013206	landrace	spring	187	146	174	179	203	Vrn-A1b_h3	vrn-B1	ppd-B1	Ppd-D1b	eps-D1	wapo-A1_h1
AGL-350	BGE013211	landrace	winter	172	139	151	172	189	vrn-A1_h3	vrn-B1	Ppd-B1a	Ppd-D1a	eps-D1	wapo-A1_h3
AGL-351	BGE013760	landrace	spring	184	143	171	180	198	Vrn-A1b_h3	vrn-B1	ppd-B1	Ppd-D1b	eps-D1	wapo-A1_h1
AGL-352	BGE013777	landrace	spring	184	148	176	190	207	vrn-A1_h3	Vrn-B1a	ppd-B1	Ppd-D1b	eps-D1	wapo-A1_h1
AGL-353	BGE013780	landrace	spring	163	128	151	164	182	vrn-A1_h1	Vrn-B1a	ppd-B1	na	eps-D1	wapo-A1_h1
AGL-354	BGE013801	landrace	facultative	191	154	180	185	210	vrn-A1_h3	vrn-B1	ppd-B1	Ppd-D1b	eps-D1	Wapo-A1_h2
AGL-355	BGE014290	landrace	spring	188	150	178	172	203	na	Vrn-B1a	ppd-B1	Ppd-D1b	eps-D1	wapo-A1_h3
AGL-356	BGE015376	landrace	winter	189	155	183	187	208	vrn-A1_h3	vrn-B1	ppd-B1	Ppd-D1b	eps-D1	wapo-A1_h1
AGL-357	BGE015378	landrace	winter	186	153	177	183	204	vrn-A1_h3	Vrn-B1a	ppd-B1	Ppd-D1b	eps-D1	wapo-A1_h1
AGL-358	BGE015380	landrace	winter	191	153	181	184	205	vrn-A1_h3	vrn-B1	ppd-B1	Ppd-D1b	eps-D1	wapo-A1_h1
AGL-359	BGE015384	landrace	spring	186	145	174	180	202	Vrn-A1b_h3	vrn-B1	ppd-B1	Ppd-D1b	eps-D1	wapo-A1_h1
AGL-360	BGE015399	landrace	spring	178	144	168	179	197	vrn-A1_h2	Vrn-B1a	ppd-B1	ppd-D1	eps-D1	Wapo-A1_h2
AGL-361	BGE015402	landrace	spring	182	143	168	172	198	Vrn-A1b_h3	vrn-B1	ppd-B1	Ppd-D1b	Eps-D1a	wapo-A1_h1
AGL-365	BGE018217	landrace	spring	186	153	180	180	204	Vrn-A1a_h3	vrn-B1	ppd-B1	ppd-D1	eps-D1	Wapo-A1_h2
AGL-366	BGE018221	landrace	facultative	186	152	173	182	202	vrn-A1_h3	vrn-B1	ppd-B1	Ppd-D1b	eps-D1	wapo-A1_h1
AGL-367	BGE018225	landrace	spring	184	144	169	181	201	vrn-A1_h3	vrn-B1	ppd-B1	Ppd-D1b	eps-D1	wapo-A1_h1
AGL-368	BGE018232	landrace	spring	183	145	167	179	198	vrn-A1_h3	Vrn-B1a	ppd-B1	Ppd-D1b	eps-D1	wapo-A1_h1
AGL-369	BGE018253	landrace	winter	186	151	174	191	205	vrn-A1_h3	vrn-B1	ppd-B1	Ppd-D1b	eps-D1	wapo-A1_h1
AGL-370	BGE018356	landrace	winter	181	144	166	187	200	vrn-A1_h3	vrn-B1	Ppd-B1a	Ppd-D1b	eps-D1	Wapo-A1_h2
AGL-371	BGE018671	landrace	spring	181	143	164	178	197	Vrn-A1b_h3	Vrn-B1a	ppd-B1	Ppd-D1b	eps-D1	wapo-A1_h1
AGL-372	BGE018922	landrace	winter	190	155	174	185	201	vrn-A1_h3	vrn-B1	ppd-B1	Ppd-D1b	eps-D1	wapo-A1_h1
AGL-373	BGE018927	landrace	winter	191	154	174	187	202	vrn-A1_h3	na	ppd-B1	Ppd-D1b	eps-D1	Wapo-A1_h2
AGL-374	BGE019328	landrace	winter	186	148	168	183	199	vrn-A1_h3	vrn-B1	ppd-B1	Ppd-D1b	eps-D1	wapo-A1_h1
AGL-375	BGE020362	landrace	winter	188	148	168	179	197	vrn-A1_h1	vrn-B1	ppd-B1	Ppd-D1b	Eps-D1a	wapo-A1_h1
AGL-376	BGE020365	landrace	spring	190	155	177	194	207	vrn-A1_h2	Vrn-B1a	ppd-B1	Ppd-D1b	Eps-D1a	wapo-A1_h1
AGL-377	BGE020366	landrace	spring	182	141	164	184	198	vrn-A1_h1	Vrn-B1a	ppd-B1	Ppd-D1b	eps-D1	wapo-A1_h1
AGL-378	BGE022235	landrace	winter	184	151	170	188	203	vrn-A1_h3	vrn-B1	ppd-B1	Ppd-D1b	eps-D1	wapo-A1_h1
AGL-379	BGE023723	landrace	spring	184	146	163	178	196	Vrn-A1a_h3	Vrn-B1a	ppd-B1	ppd-D1	eps-D1	Wapo-A1_h2
AGL-380	BGE023725	landrace	spring	186	142	164	178	195	Vrn-A1b_h3	vrn-B1	ppd-B1	Ppd-D1b	eps-D1	wapo-A1_h1
AGL-381	BGE024863	landrace	spring	193	143	171	182	200	Vrn-A1b_h3	Vrn-B1a	ppd-B1	Ppd-D1b	eps-D1	wapo-A1_h1
AGL-382	BGE024866	landrace	winter	188	149	168	183	200	vrn-A1_h3	vrn-B1	ppd-B1	Ppd-D1b	eps-D1	wapo-A1_h1
AGL-383	BGE024870	landrace	spring	184	143	157	178	190	vrn-A1_h2	vrn-B1	ppd-B1	ppd-D1	eps-D1	Wapo-A1_h2
AGL-384	BGE026951	landrace	spring	190	150	170	190	199	vrn-A1_h3	Vrn-B1a	ppd-B1	Ppd-D1b	eps-D1	wapo-A1_h1
AGL-385	BGE029105	landrace	spring	192	143	166	186	195	Vrn-A1b_h3	vrn-B1	ppd-B1	Ppd-D1b	eps-D1	wapo-A1_h1
AGL-386	BGE029795	landrace	spring	183	137	157	170	189	Vrn-A1b_h3	Vrn-B1a	ppd-B1	Ppd-D1b	Eps-D1a	wapo-A1_h1
AGL-387	BGE034186	landrace	winter	189	160	175	187	200	vrn-A1_h3	vrn-B1	ppd-B1	Ppd-D1b	eps-D1	wapo-A1_h1
AGL-401	BGE001944	landrace	winter	184	147	171	181	201	vrn-A1_h3	vrn-B1	ppd-B1	Ppd-D1b	eps-D1	wapo-A1_h1
AGL-402	BGE001983	landrace	spring	182	145	171	174	199	Vrn-A1a_h3	Vrn-B1a	ppd-B1	ppd-D1	eps-D1	wapo-A1_h1
AGL-403	BGE002012	landrace	spring	181	145	170	179	199	Vrn-A1a_h3	Vrn-B1a	ppd-B1	ppd-D1	eps-D1	wapo-A1_h1
AGL-404	BGE002013	landrace	spring	176	141	154	171	191	vrn-A1_h1	na	ppd-B1	ppd-D1	Eps-D1a	Wapo-A1_h2
AGL-405	BGE003156	landrace	spring	178	138	158	176	191	Vrn-A1b_h3	vrn-B1	ppd-B1	Ppd-D1b	eps-D1	wapo-A1_h1
AGL-406	BGE003236	landrace	spring	182	140	157	182	192	Vrn-A1b_h3	vrn-B1	ppd-B1	Ppd-D1b	eps-D1	wapo-A1_h1
AGL-408	BGE003611	landrace	spring	191	148	171	191	201	Vrn-A1b_h3	vrn-B1	ppd-B1	Ppd-D1b	eps-D1	wapo-A1_h1
AGL-409	BGE003612	landrace	spring	184	144	168	179	199	Vrn-A1a_h3	Vrn-B1a	ppd-B1	ppd-D1	eps-D1	wapo-A1_h1
AGL-410	BGE003615	landrace	spring	184	138	170	171	199	Vrn-A1b_h3	vrn-B1	ppd-B1	Ppd-D1b	eps-D1	wapo-A1_h1
AGL-411	BGE004791	landrace	na	193	152	186	189	214	Vrn-A1b_h3	na	ppd-B1	Ppd-D1b	eps-D1	wapo-A1_h1
AGL-412	BGE008205	landrace	spring	172	135	152	167	185	vrn-A1_h1	Vrn-B1a	Ppd-B1a	Ppd-D1a	eps-D1	Wapo-A1_h2
AGL-413	BGE008220	landrace	winter	182	146	167	180	199	vrn-A1_h3	na	ppd-B1	na	eps-D1	wapo-A1_h1
AGL-414	BGE008221	landrace	spring	168	132	149	171	188	Vrn-A1a_h3	vrn-B1	ppd-B1	Ppd-D1b	eps-D1	wapo-A1_h1
AGL-415	BGE008224	landrace	spring	174	139	149	171	186	Vrn-A1a_h3	Vrn-B1a	ppd-B1	Ppd-D1a	eps-D1	Wapo-A1_h2
AGL-416	BGE008229	landrace	spring	178	139	154	183	189	Vrn-A1a_h3	na	ppd-B1	Ppd-D1b	eps-D1	wapo-A1_h1
AGL-417	BGE011827	landrace	spring	184	141	163	179	196	Vrn-A1b_h3	vrn-B1	ppd-B1	Ppd-D1b	eps-D1	wapo-A1_h1
AGL-418	BGE011829	landrace	spring	184	142	162	175	192	Vrn-A1a_h3	Vrn-B1a	ppd-B1	Ppd-D1b	eps-D1	wapo-A1_h1
AGL-419	BGE011866	landrace	spring	182	143	166	175	199	vrn-A1_h3	vrn-B1	ppd-B1	Ppd-D1b	eps-D1	Wapo-A1_h2
AGL-420	BGE011869	landrace	winter	188	153	174	183	202	vrn-A1_h3	vrn-B1	ppd-B1	Ppd-D1b	eps-D1	wapo-A1_h1
AGL-421	BGE011871	landrace	spring	174	139	156	171	190	Vrn-A1b_h3	Vrn-B1a	ppd-B1	Ppd-D1b	eps-D1	Wapo-A1_h2
AGL-422	BGE011879	landrace	facultative	180	140	171	167	199	Vrn-A1b_h3	vrn-B1	ppd-B1	Ppd-D1b	eps-D1	wapo-A1_h1
AGL-423	BGE011882	landrace	spring	177	140	162	167	195	Vrn-A1b_h3	Vrn-B1a	ppd-B1	Ppd-D1b	Eps-D1a	wapo-A1_h1
AGL-424	BGE011887	landrace	spring	184	150	173	181	202	Vrn-A1b_h3	Vrn-B1a	ppd-B1	Ppd-D1b	eps-D1	wapo-A1_h3
AGL-425	BGE011888	landrace	spring	188	152	177	182	204	vrn-A1_h3	Vrn-B1a	ppd-B1	ppd-D1	eps-D1	wapo-A1_h1
AGL-426	BGE011931	landrace	facultative	184	150	174	184	203	vrn-A1_h3	vrn-B1	ppd-B1	Ppd-D1b	eps-D1	wapo-A1_h1
AGL-427	BGE011958	landrace	spring	186	152	176	175	203	vrn-A1_h1	Vrn-B1a	ppd-B1	Ppd-D1b	eps-D1	wapo-A1_h1
AGL-428	BGE012036	landrace	spring	191	141	182	170	205	Vrn-A1b_h3	vrn-B1	ppd-B1	Ppd-D1b	eps-D1	wapo-A1_h1
AGL-429	BGE012045	landrace	winter	187	154	176	172	204	vrn-A1_h3	vrn-B1	ppd-B1	Ppd-D1b	eps-D1	wapo-A1_h1
AGL-430	BGE012047	landrace	spring	184	153	176	181	203	vrn-A1_h3	Vrn-B1a	ppd-B1	Ppd-D1b	eps-D1	wapo-A1_h1
AGL-431	BGE012067	landrace	winter	189	154	181	183	205	vrn-A1_h3	vrn-B1	ppd-B1	Ppd-D1b	eps-D1	wapo-A1_h1
AGL-432	BGE012078	landrace	winter	188	154	181	182	206	vrn-A1_h3	vrn-B1	ppd-B1	Ppd-D1b	eps-D1	wapo-A1_h1
AGL-433	BGE012120	landrace	winter	184	148	175	185	205	vrn-A1_h3	vrn-B1	ppd-B1	ppd-D1	eps-D1	wapo-A1_h1
AGL-434	BGE012121	landrace	spring	184	149	177	181	205	vrn-A1_h3	Vrn-B1a	ppd-B1	ppd-D1	eps-D1	wapo-A1_h1
AGL-435	BGE012124	landrace	winter	187	147	178	180	204	vrn-A1_h1	na	ppd-B1	Ppd-D1b	Eps-D1a	wapo-A1_h1
AGL-436	BGE012191	landrace	winter	186	150	178	183	202	vrn-A1_h3	vrn-B1	ppd-B1	Ppd-D1b	eps-D1	wapo-A1_h1
AGL-437	BGE012194	landrace	spring	184	152	177	190	207	vrn-A1_h3	Vrn-B1a	ppd-B1	Ppd-D1b	eps-D1	wapo-A1_h1
AGL-438	BGE012196	landrace	spring	183	141	171	173	199	Vrn-A1b_h3	vrn-B1	ppd-B1	Ppd-D1b	eps-D1	wapo-A1_h1
AGL-439	BGE012198	landrace	winter	188	155	177	185	205	vrn-A1_h3	vrn-B1	ppd-B1	Ppd-D1b	eps-D1	wapo-A1_h1
AGL-440	BGE012201	landrace	spring	184	148	169	182	200	vrn-A1_h3	Vrn-B1a	ppd-B1	Ppd-D1b	eps-D1	wapo-A1_h1
AGL-441	BGE012205	landrace	facultative	187	155	174	184	205	vrn-A1_h3	vrn-B1	ppd-B1	ppd-D1	eps-D1	wapo-A1_h1
AGL-442	BGE012208	landrace	winter	189	158	182	192	210	vrn-A1_h3	vrn-B1	ppd-B1	Ppd-D1b	eps-D1	wapo-A1_h1
AGL-443	BGE012210	landrace	spring	191	158	183	183	206	vrn-A1_h3	Vrn-B1a	ppd-B1	na	eps-D1	wapo-A1_h3
AGL-444	BGE012213	landrace	facultative	181	143	171	169	200	Vrn-A1b_h3	vrn-B1	ppd-B1	Ppd-D1b	eps-D1	wapo-A1_h1
AGL-445	BGE012238	landrace	spring	181	148	168	187	199	vrn-A1_h1	Vrn-B1a	ppd-B1	Ppd-D1b	eps-D1	Wapo-A1_h2
AGL-446	BGE012578	landrace	spring	185	152	176	190	206	vrn-A1_h3	Vrn-B1a	ppd-B1	Ppd-D1b	Eps-D1a	wapo-A1_h1
AGL-447	BGE012601	landrace	spring	176	138	160	171	195	Vrn-A1b_h3	Vrn-B1a	ppd-B1	Ppd-D1b	eps-D1	wapo-A1_h1
AGL-448	BGE012603	landrace	spring	182	148	164	192	198	Vrn-A1b_h3	vrn-B1	ppd-B1	Ppd-D1b	eps-D1	wapo-A1_h1
AGL-449	BGE012615	landrace	winter	184	153	173	190	201	vrn-A1_h3	vrn-B1	ppd-B1	Ppd-D1b	eps-D1	wapo-A1_h1
AGL-450	BGE012741	landrace	spring	168	136	150	181	188	vrn-A1_h3	vrn-B1	ppd-B1	Ppd-D1a	eps-D1	Wapo-A1_h2
AGL-451	BGE012805	landrace	spring	175	143	158	183	193	Vrn-A1b_h3	Vrn-B1a	ppd-B1	Ppd-D1b	eps-D1	wapo-A1_h1
AGL-452	BGE012887	landrace	spring	184	155	167	193	199	vrn-A1_h3	Vrn-B1a	ppd-B1	Ppd-D1b	eps-D1	wapo-A1_h1
AGL-453	BGE012890	landrace	winter	186	155	172	193	204	vrn-A1_h3	vrn-B1	ppd-B1	Ppd-D1b	eps-D1	wapo-A1_h1
AGL-454	BGE012893	landrace	winter	184	149	167	187	199	vrn-A1_h3	vrn-B1	ppd-B1	Ppd-D1b	eps-D1	wapo-A1_h1
AGL-455	BGE012894	landrace	winter	197	151	184	192	213	Vrn-A1b_h3	vrn-B1	ppd-B1	Ppd-D1b	eps-D1	wapo-A1_h1
AGL-456	BGE012896	landrace	winter	163	155	175	188	201	vrn-A1_h3	vrn-B1	Ppd-B1a	Ppd-D1a	eps-D1	Wapo-A1_h2
AGL-457	BGE013149	landrace	winter	179	151	167	193	198	vrn-A1_h3	vrn-B1	ppd-B1	Ppd-D1b	eps-D1	wapo-A1_h1
AGL-458	BGE013152	landrace	spring	178	143	166	188	197	vrn-A1_h3	Vrn-B1a	ppd-B1	Ppd-D1b	eps-D1	wapo-A1_h1
AGL-459	BGE013156	landrace	spring	182	145	163	180	197	Vrn-A1a_h3	Vrn-B1a	ppd-B1	ppd-D1	eps-D1	Wapo-A1_h2
AGL-460	BGE013179	landrace	spring	185	142	172	180	200	Vrn-A1b_h3	vrn-B1	ppd-B1	Ppd-D1b	eps-D1	wapo-A1_h1
AGL-461	BGE013183	landrace	spring	182	143	164	173	197	Vrn-A1b_h3	vrn-B1	ppd-B1	Ppd-D1b	eps-D1	wapo-A1_h1
AGL-462	BGE013192	landrace	winter	182	147	168	173	198	vrn-A1_h3	vrn-B1	ppd-B1	Ppd-D1b	eps-D1	wapo-A1_h1
AGL-463	BGE013201	landrace	winter	180	147	166	177	198	vrn-A1_h3	vrn-B1	ppd-B1	Ppd-D1b	eps-D1	wapo-A1_h1
AGL-464	BGE013215	landrace	winter	181	145	167	177	198	vrn-A1_h3	vrn-B1	ppd-B1	Ppd-D1b	eps-D1	wapo-A1_h1
AGL-465	BGE013218	landrace	spring	191	150	178	182	209	Vrn-A1b_h3	vrn-B1	ppd-B1	Ppd-D1b	eps-D1	wapo-A1_h1
AGL-466	BGE013758	landrace	spring	187	156	178	187	206	vrn-A1_h3	Vrn-B1a	ppd-B1	Ppd-D1b	eps-D1	wapo-A1_h1
AGL-467	BGE013761	landrace	spring	186	142	168	174	200	Vrn-A1b_h3	vrn-B1	ppd-B1	Ppd-D1b	eps-D1	wapo-A1_h1
AGL-469	BGE013770	landrace	spring	184	143	171	174	199	vrn-A1_h1	Vrn-B1a	ppd-B1	Ppd-D1b	eps-D1	wapo-A1_h1
AGL-470	BGE013773	landrace	winter	191	154	177	194	206	vrn-A1_h3	vrn-B1	ppd-B1	Ppd-D1b	eps-D1	wapo-A1_h1
AGL-471	BGE013784	landrace	winter	186	151	175	193	206	vrn-A1_h3	vrn-B1	ppd-B1	Ppd-D1b	eps-D1	wapo-A1_h1
AGL-472	BGE013795	landrace	spring	184	142	174	173	205	Vrn-A1b_h3	vrn-B1	ppd-B1	Ppd-D1b	eps-D1	wapo-A1_h1
AGL-473	BGE015377	landrace	winter	187	154	176	181	205	vrn-A1_h3	vrn-B1	ppd-B1	Ppd-D1b	eps-D1	wapo-A1_h1
AGL-474	BGE015390	landrace	spring	186	148	176	186	206	vrn-A1_h3	Vrn-B1a	ppd-B1	Ppd-D1b	eps-D1	wapo-A1_h1
AGL-476	BGE015396	landrace	winter	192	153	178	185	205	vrn-A1_h3	vrn-B1	ppd-B1	Ppd-D1b	eps-D1	wapo-A1_h1
AGL-477	BGE015397	landrace	winter	189	155	181	180	207	vrn-A1_h3	vrn-B1	ppd-B1	Ppd-D1b	eps-D1	wapo-A1_h1
AGL-478	BGE015400	landrace	winter	184	141	166	171	199	vrn-A1_h3	vrn-B1	ppd-B1	Ppd-D1b	eps-D1	wapo-A1_h1
AGL-479	BGE017171	landrace	spring	183	143	165	173	197	vrn-A1_h2	vrn-B1	ppd-B1	ppd-D1	eps-D1	Wapo-A1_h2
AGL-480	BGE018199	landrace	spring	189	151	178	179	207	vrn-A1_h3	Vrn-B1a	ppd-B1	Ppd-D1b	eps-D1	wapo-A1_h1
AGL-481	BGE018205	landrace	spring	175	137	155	171	191	Vrn-A1a_h3	Vrn-B1a	ppd-B1	ppd-D1	eps-D1	wapo-A1_h1
AGL-482	BGE018207	landrace	spring	184	142	166	174	199	Vrn-A1b_h3	Vrn-B1a	ppd-B1	Ppd-D1b	eps-D1	wapo-A1_h1
AGL-483	BGE018209	landrace	spring	183	143	165	173	199	Vrn-A1a_h3	Vrn-B1a	ppd-B1	ppd-D1	eps-D1	Wapo-A1_h2
AGL-484	BGE018213	landrace	spring	179	139	156	169	199	Vrn-A1b_h3	vrn-B1	ppd-B1	Ppd-D1b	eps-D1	wapo-A1_h1
AGL-485	BGE018215	landrace	spring	186	148	169	180	200	vrn-A1_h3	Vrn-B1a	ppd-B1	Ppd-D1b	eps-D1	wapo-A1_h1
AGL-486	BGE018228	landrace	winter	195	152	184	181	212	vrn-A1_h3	vrn-B1	ppd-B1	Ppd-D1b	eps-D1	wapo-A1_h1
AGL-487	BGE018239	landrace	winter	184	143	162	174	198	vrn-A1_h3	na	ppd-B1	Ppd-D1b	eps-D1	wapo-A1_h1
AGL-488	BGE018241	landrace	winter	183	143	161	180	197	vrn-A1_h3	vrn-B1	ppd-B1	Ppd-D1b	eps-D1	wapo-A1_h1
AGL-489	BGE018248	landrace	winter	183	143	163	178	198	vrn-A1_h3	vrn-B1	ppd-B1	Ppd-D1b	eps-D1	wapo-A1_h1
AGL-490	BGE018249	landrace	spring	182	139	162	167	196	Vrn-A1b_h3	Vrn-B1a	ppd-B1	Ppd-D1b	Eps-D1a	wapo-A1_h1
AGL-491	BGE018258	landrace	spring	193	143	177	179	209	Vrn-A1b_h3	vrn-B1	ppd-B1	Ppd-D1b	eps-D1	wapo-A1_h1
AGL-492	BGE018907	landrace	spring	184	143	164	175	196	Vrn-A1a_h3	Vrn-B1a	ppd-B1	ppd-D1	eps-D1	Wapo-A1_h2
AGL-493	BGE018918	landrace	spring	191	158	174	191	204	vrn-A1_h2	vrn-B1	ppd-B1	Ppd-D1b	Eps-D1a	wapo-A1_h1
AGL-494	BGE023724	landrace	spring	184	145	164	171	193	Vrn-A1a_h3	Vrn-B1a	ppd-B1	ppd-D1	eps-D1	wapo-A1_h1
AGL-495	BGE024864	landrace	winter	186	150	168	192	197	vrn-A1_h3	vrn-B1	ppd-B1	Ppd-D1b	eps-D1	wapo-A1_h1
AGL-496	BGE024865	landrace	spring	186	143	162	187	191	vrn-A1_h3	Vrn-B1a	ppd-B1	Ppd-D1b	eps-D1	wapo-A1_h1
AGL-497	BGE024867	landrace	spring	188	153	166	187	194	vrn-A1_h3	vrn-B1	ppd-B1	Ppd-D1a	eps-D1	Wapo-A1_h2
AGL-498	BGE024868	landrace	spring	189	150	167	185	198	vrn-A1_h3	Vrn-B1a	ppd-B1	Ppd-D1b	eps-D1	wapo-A1_h1
AGL-499	BGE024869	landrace	winter	182	144	161	177	197	vrn-A1_h1	vrn-B1	ppd-B1	Ppd-D1a	eps-D1	Wapo-A1_h2
AGL-500	BGE024871	landrace	spring	189	139	168	169	198	Vrn-A1b_h3	vrn-B1	ppd-B1	Ppd-D1b	eps-D1	wapo-A1_h1
AGL-501	BGE025410	landrace	spring	175	131	142	167	189	vrn-A1_h3	Vrn-B1a	ppd-B1	Ppd-D1a	eps-D1	Wapo-A1_h2
AGL-502	BGE025413	landrace	winter	184	141	161	182	199	vrn-A1_h2	vrn-B1	ppd-B1	na	eps-D1	Wapo-A1_h2
AGL-503	BGE029098	landrace	spring	187	137	165	180	199	Vrn-A1b_h3	vrn-B1	ppd-B1	Ppd-D1b	eps-D1	wapo-A1_h1
AGL-504	BGE029796	landrace	spring	184	141	155	172	192	Vrn-A1b_h3	vrn-B1	ppd-B1	Ppd-D1b	eps-D1	wapo-A1_h1
AGL-505	BGE030916	landrace	spring	185	142	160	171	192	Vrn-A1b_h3	Vrn-B1a	ppd-B1	Ppd-D1b	eps-D1	wapo-A1_h1
AGL-506	BGE030918	landrace	winter	182	139	160	175	199	vrn-A1_h1	vrn-B1	ppd-B1	Ppd-D1b	eps-D1	Wapo-A1_h2
AGL-507	BGE036373	landrace	spring	181	129	156	166	190	Vrn-A1b_h3	Vrn-B1a	ppd-B1	Ppd-D1b	eps-D1	wapo-A1_h1
AGL-602	Artur Nick	modern cultivars	spring	167	134	152	178	188	Vrn-A1a_h3	vrn-B1	ppd-B1	Ppd-D1a	eps-D1	Wapo-A1_h2
AGL-603	Berdun	modern cultivars	winter	173	139	164	179	196	vrn-A1_h1	vrn-B1	ppd-B1	Ppd-D1a	eps-D1	Wapo-A1_h2
AGL-604	Botticelli	modern cultivars	spring	176	141	163	180	197	vrn-A1_h2	Vrn-B1a	ppd-B1	Ppd-D1a	eps-D1	wapo-A1_h1
AGL-605	Califa Sur	modern cultivars	spring	160	134	148	173	189	vrn-A1_h1	Vrn-B1a	ppd-B1	Ppd-D1a	eps-D1	Wapo-A1_h2
AGL-606	Camargo	modern cultivars	winter	171	135	154	179	195	vrn-A1_h1	vrn-B1	ppd-B1	Ppd-D1a	eps-D1	Wapo-A1_h2
AGL-607	CCB Ingenio	modern cultivars	winter	177	143	163	186	195	vrn-A1_h2	vrn-B1	ppd-B1	Ppd-D1a	eps-D1	wapo-A1_h1
AGL-609	Craklin	modern cultivars	winter	179	144	159	185	195	vrn-A1_h1	vrn-B1	ppd-B1	Ppd-D1a	eps-D1	wapo-A1_h1
AGL-610	Gazul	modern cultivars	facultative	179	139	155	171	193	vrn-A1_h2	Vrn-B1a	ppd-B1	Ppd-D1a	eps-D1	Wapo-A1_h2
AGL-611	Nogal	modern cultivars	winter	180	143	162	183	198	vrn-A1_h3	vrn-B1	ppd-B1	Ppd-D1a	eps-D1	wapo-A1_h1
AGL-612	Paledor	modern cultivars	spring	162	136	144	175	189	vrn-A1_h3	vrn-B1	ppd-B1	Ppd-D1a	eps-D1	Wapo-A1_h2
AGL-613	08THES2162	modern cultivars	spring	171	137	151	177	193	vrn-A1_h3	vrn-B1	ppd-B1	Ppd-D1a	eps-D1	Wapo-A1_h2
AGL-614	Alhambra	modern cultivars	spring	173	143	158	185	199	vrn-A1_h3	Vrn-B1a	ppd-B1	Ppd-D1a	eps-D1	Wapo-A1_h2
AGL-615	Lazaro	modern cultivars	winter	181	148	164	193	200	vrn-A1_h1	vrn-B1	ppd-B1	Ppd-D1a	eps-D1	wapo-A1_h1
AGL-616	LCS-Star	modern cultivars	spring	160	134	140	175	184	Vrn-A1a_h3	vrn-B1	ppd-B1	Ppd-D1a	eps-D1	Wapo-A1_h2
AGL-618	SY Alteo	modern cultivars	winter	178	146	160	183	194	vrn-A1_h3	vrn-B1	ppd-B1	Ppd-D1a	eps-D1	Wapo-A1_h2
AGL-619	Anza	modern cultivars	spring	169	135	147	180	186	Vrn-A1a_h3	vrn-B1	ppd-B1	Ppd-D1a	eps-D1	Wapo-A1_h2
AGL-620	Astral	modern cultivars	winter	179	143	156	187	194	vrn-A1_h2	vrn-B1	ppd-B1	Ppd-D1a	eps-D1	Wapo-A1_h2
AGL-621	Cajeme	modern cultivars	spring	159	129	139	167	178	vrn-A1_h3	vrn-B1	ppd-B1	Ppd-D1a	eps-D1	Wapo-A1_h2
AGL-622	Marius	modern cultivars	winter	174	140	156	178	192	vrn-A1_h2	vrn-B1	ppd-B1	Ppd-D1a	eps-D1	Wapo-A1_h2
AGL-623	Pané-247	modern cultivars	spring	174	142	157	178	191	vrn-A1_h2	vrn-B1	ppd-B1	ppd-D1	eps-D1	Wapo-A1_h2
AGL-624	Rinconada	modern cultivars	spring	155	125	139	169	181	Vrn-A1a_h3	vrn-B1	ppd-B1	Ppd-D1a	eps-D1	Wapo-A1_h2
AGL-625	Yécora	modern cultivars	spring	158	125	137	169	181	Vrn-A1a_h3	Vrn-B1a	ppd-B1	Ppd-D1a	eps-D1	wapo-A1_h1
AGL-626	Ablaca	modern cultivars	spring	172	134	155	173	196	Vrn-A1a_h3	Vrn-B1a	ppd-B1	Ppd-D1b	eps-D1	wapo-A1_h1
AGL-627	Cartaya	modern cultivars	spring	162	131	141	171	184	na	Vrn-B1a	ppd-B1	Ppd-D1a	eps-D1	Wapo-A1_h2
AGL-628	Soissons	modern cultivars	winter	173	143	157	186	195	vrn-A1_h1	vrn-B1	ppd-B1	Ppd-D1a	eps-D1	Wapo-A1_h2
AGL-635	Thatcher	modern cultivars	spring	178	142	162	179	194	Vrn-A1a_h3	vrn-B1	ppd-B1	Ppd-D1b	eps-D1	Wapo-A1_h2
AGL-636	Marco Polo	modern cultivars	winter	179	143	161	188	198	na	vrn-B1	na	na	eps-D1	wapo-A1_h1
AGL-637	RGT-Tocayo	modern cultivars	spring	178	136	146	175	187	na	na	na	na	eps-D1	Wapo-A1_h2

## Sheet: Table S2
Table S2: Significance (p-value) of GxE interaction analysis for DH and DM.
Gene	p-value
	DH	DM
VRN-A1	0.00174 **	0.0205 *
VRN-B1	0.753	0.99184
PPD-B1	0.228404	0.4562
PPD-D1	0.073	0.3108
EPS-D1	0.780	0.7159
WAPO-A1	0.263	0.7356
*p < 0.05, **p < 0.005, **p < 0.001

## Sheet: Table S3
Table S3. Effect of VRN-A1 alleles on crop development (DH and DM) in Spanish spring landraces on seasons 2017-2018, 2018-2019, 2020-2021.
Haplotype	Heading day			Maturity Day		N
	DH17_18	DH18_19	DH20_21	DM18_19	DM20_21
vrn-A1_h1	177.60±6.86b	141.90±6.75b	162.70±8.48bc	176.70±7.93b	194.30±6.71b	10
vrn-A1_h2	184.14±4.94a	148.00±6.11a	169.14±6.76ab	181.85±7.96a	199.14±5.52a	7
vrn-A1_h3	183.90±5.03a	148.43±6.32a	170.30±9.37a	184.03±6.40a	201.46±4.85a	30
Vrn-A1a_h3	179.75±6.56ab	142.06±5.45b	161.62±9.05c	174.93±4.79b	194.18±5.51b	16
Vrn-A1b_h3	183.36±5.67a	141.32±5.70b	166.22±7.46abc	176.20±5.97b	197.67±4.87ab	49

## Sheet: Table S4
Table S4. Allelic effects on DH and DM in Spanish spring landraces.
Landraces
Gene	Allele	phenotype	N	DH	DM
VRN-A1	vrn-A1_h1	winter	10	160.73±6.99b	185.50±6.61c
	vrn-A1_h2	winter /Short	7	167.09±5.31a	190.50±6.40ab
	vrn-A1_h3	winter/Short/ early	30	167.54±6.63a	192.25±5.29a
	Vrn-A1a_h3	Spring/Short/ early	16	161.14±6.75b	184.56±4.61c
	Vrn-A1b_h3	Spring/Short/ early	49	163.63±5.24ab	186.93±4.41bc
VRN-B1	vrn-B1	Winter	42	164.37±6.62a	187.71±4.96a
	Vrn-B1a	Spring	69	164.55±6.32a	188.48±6.08a
PPD-B1	ppd-B1	Sensitive	112	164.45±6.36a	188.21±5.57a
	Ppd-B1a	Insensitive	1	153.00±0.00a	176.00±9.28b
PPD-D1	ppd-D1	Sensitive	20	164.55±4.63a	186.92±3.86a
	Ppd-D1a	Insensitive	7	154.47±6.63b	180.85±5.08b
	Ppd-D1b	“Insensitive”	84	165.17±5.76a	189.10±5.39a
EPS-D1	eps-D1	Late	100	164.32±6.44a	188.06±5.36a
	Eps-D1a	Early	13	164.56±6.52a	188.50±7.88a
WAPO-A1	wapo-A1_h1	Low SNS	88	164.68±6.22b	188.57±5.79ab
	Wapo-A1_h2	High SNS	20	161.01±6.05b	185.15±4.51b
	wapo-A1_h3	Low SNS	5	171.80±3.47a	191.80±2.68a

## Sheet: Table S5
Table S5: Variation (PEV %) of DH and DM explained by the different loci in Spanish landraces and breeding varieties.
	PEV (%)
	Landraces		Breeding
	DH	DM	DH	DM
Year	81.9152	65.9457	76.9275	53.8823
VRN-A1	2.50645	7.20588	6.64667	11.1927
VRN-B1	0.288634	0.324812	0.301262	0.465492
PPD-B1	0.681342	0.618205	0	0
PPD-D1	1.9408	2.65776	4.08305	4.08511
EPS-D1	0.0113741	0.0154103	0	0
WAPO-A1	0.263317	0.133218	1.06811	2.99624

## Sheet: Table S6
Table S6: Significance (p-value) of the interaction analysis between genes (2 x 2).
Gene	X Gene	p-value
		DH	DM
VRN-A1	VRN-B1	0.000645 ***	0.00421 **
	PPD-B1	0.58536	0.1123
	PPD-D1	0.00396 **	0.0286 *
	EPS-D1	0.0744	0.00511 **
	WAPO-A1	0.05522	0.0565
VRN-B1	PPD-B1	0.51734	0.10303
	PPD-D1	0.699706	0.2986
	EPS-D1	0.85382	0.93544
	WAPO-A1	0.027158 *	0.1981
PPD-B1	PPD-D1	0.47859	0.860
	EPS-D1	0.3455	0.375
	WAPO-A1	0.05165	0.0771
PPD-D1	EPS-D1	0.136	0.159
	WAPO-A1	0.258	0.368
EPS-D1	WAPO-A1	0.43396	0.5071
*p < 0.05, **p < 0.005, **p < 0.001
